# Supplementary material for: Peritumoral Fat Radiomics for Dual Prediction of TNM Stage and Histological Grade in Clear Cell Renal Cell Carcinoma: Discovery of Target-Specific Optimal Imaging Distances
Source: Diagnostics (Basel). 2026 Apr 5;16(7):1099. doi: 10.3390/diagnostics16071099 (PMC13073437; doi:10.3390/diagnostics16071099)
Supplement: Supplementary file 1 [file diagnostics-16-01099-s001.zip]

Archive with 1 entries (1 files):
- diagnostics-4164611-supplementary.pdf
